# Supplementary material for: The Evolving Stethoscope: Insights Derived from Studying Phonocardiography in Trainees
Source: Sensors (Basel). 2024 Aug 17;24(16):5333. doi: 10.3390/s24165333 (PMC11359523; doi:10.3390/s24165333)
Supplement: Supplementary file 1 [file sensors-24-05333-s001.zip]

Archive with 1 entries (1 files):
- Supplemental Digital Appendix 2.xlsx
