# Supplementary material for: The Evolving Stethoscope: Insights Derived from Studying Phonocardiography in Trainees
Source: Sensors (Basel). 2024 Aug 17;24(16):5333. doi: 10.3390/s24165333 (PMC11359523; doi:10.3390/s24165333)
Supplement: Supplementary file 1 [file sensors-24-05333-s001.zip › Supplemental Digital Appendix 2.xlsx]

## Sheet: All Data
Participant Information			Question Information
Participant #	Study Participant (Yes =1, No =0)	Study Randomization (PCS/No PCS/Test)	Question Number	Dyad	Correct (Yes=1, No = 0)	Question Number	Dyad	Correct (Yes=1, No = 0)	Question Number	Dyad	Correct (Yes=1, No = 0)	Question Niumber	Dyad	Correct (Yes =1 No = 0)	Question Niumber	Dyad	Correct (Yes =1 No = 0)	Question Niumber	Dyad	Correct (Yes =1 No = 0)	Question Niumber	Dyad	Correct (Yes =1 No = 0)	Question Niumber	Dyad	Correct (Yes =1 No = 0)	Question Niumber	Dyad	Question Niumber	Dyad	Correct (Yes =1 No = 0)	Question Niumber	Dyad	Correct (Yes =1 No = 0)	Question Niumber	Dyad	Correct (Yes =1 No = 0)	Question Niumber	Dyad	Attempt	Correct (Yes =1 No = 0)	Question Niumber	Dyad	Correct (Yes =1 No = 0)	Question Niumber	Dyad	Correct (Yes =1 No = 0)	Question Niumber	Dyad
1	1	No PCS	117663	1A	0	1176664	2A	0	1176665	3A	1	1176666	4A	0	1176667	5A	1	1176668	6A	1	1176669	7A	1	1176671	8A	0	1176672	9A	1203649	10A	1	1176679	5B	1	1176680	7B	1	1176681	3B	1	0	1176682	2B	0	1176683	8B	0	1203650	4B
2	1	PCS	117663	1A	1	1176664	2A	0	1176665	3A	1	1176666	4A	0	1176667	5A	1	1176668	6A	1	1176669	7A	0	1176671	8A	1	1176672	9A	1203649	10A	0	1176679	5B	1	1176680		0	1176681	3B	2	0	1176682	2B	0	1176683	8B	1	1203650	4B
3	0	Test	117663	1A	1	1176664	2A	0	1176665	3A	0	1176666	4A	0	1176667	5A	0	1176668	6A	0	1176669	7A	0	1176671	8A	0	1176672	9A	1203649	10A	0	1176679	5B	0	1176680	7B	0	1176681	3B	3	1	1176682	2B	0	1176683	8B	0	1203650	4B
4	1	No PCS	117663	1A	1	1176664	2A	0	1176665	3A	0	1176666	4A	0	1176667	5A	1	1176668	6A	0	1176669	7A	1	1176671	8A	1	1176672	9A	1203649	10A	0	1176679	5B	1	1176680	7B	0	1176681	3B	4	0	1176682	2B	0	1176683	8B	1	1203650	4B
5	0	Test	117663	1A	1	1176664	2A	0	1176665	3A	0	1176666	4A	0	1176667	5A	1	1176668	6A	1	1176669	7A	1	1176671	8A	0	1176672	9A	1203649	10A	1	1176679	5B	0	1176680	7B	0	1176681	3B	5	0	1176682	2B	0	1176683	8B	0	1203650	4B
6	0	Test	117663	1A	1	1176664	2A	0	1176665	3A	0	1176666	4A	0	1176667	5A	1	1176668	6A	0	1176669	7A	1	1176671	8A	0	1176672	9A	1203649	10A	0	1176679	5B	1	1176680	7B	0	1176681	3B	6	0	1176682	2B	0	1176683	8B	0	1203650	4B
7	0	Test	117663	1A	1	1176664	2A	0	1176665	3A	1	1176666	4A	0	1176667	5A	1	1176668	6A	0	1176669	7A	1	1176671	8A	0	1176672	9A	1203649	10A	1	1176679	5B	1	1176680	7B	1	1176681	3B	7	0	1176682	2B	0	1176683	8B	0	1203650	4B
8	0	Test	117663	1A	0	1176664	2A	0	1176665	3A	1	1176666	4A	0	1176667	5A	1	1176668	6A	0	1176669	7A	1	1176671	8A	0	1176672	9A	1203649	10A	0	1176679	5B	1	1176680	7B	0	1176681	3B	8	0	1176682	2B	0	1176683	8B	0	1203650	4B
9	0	Test	117663	1A	1	1176664	2A	0	1176665	3A	1	1176666	4A	1	1176667	5A	1	1176668	6A	1	1176669	7A	1	1176671	8A	1	1176672	9A	1203649	10A	1	1176679	5B	1	1176680	7B	0	1176681	3B	9	0	1176682	2B	0	1176683	8B	1	1203650	4B
10	1	PCS	117663	1A	1	1176664	2A	0	1176665	3A	1	1176666	4A	1	1176667	5A	1	1176668	6A	1	1176669	7A	1	1176671	8A	1	1176672	9A	1203649	10A	1	1176679	5B	1	1176680	7B	0	1176681	3B	10	1	1176682	2B	0	1176683	8B	0	1203650	4B
11	1	PCS	117663	1A	0	1176664	2A	0	1176665	3A	0	1176666	4A	0	1176667	5A	1	1176668	6A	0	1176669	7A	0	1176671	8A	0	1176672	9A	1203649	10A	1	1176679	5B	1	1176680	7B	0	1176681	3B	11	0	1176682	2B	0	1176683	8B	0	1203650	4B
12	0	Test	117663	1A	0	1176664	2A	0	1176665	3A	1	1176666	4A	0	1176667	5A	1	1176668	6A	1	1176669	7A	1	1176671	8A	1	1176672	9A	1203649	10A	1	1176679	5B	1	1176680	7B	0	1176681	3B	12	1	1176682	2B	0	1176683	8B	0	1203650	4B
13	0	Test	117663	1A	0	1176664	2A	0	1176665	3A	1	1176666	4A	0	1176667	5A	0	1176668	6A	0	1176669	7A	0	1176671	8A	0	1176672	9A	1203649	10A	1	1176679	5B	1	1176680	7B	0	1176681	3B	13	0	1176682	2B	0	1176683	8B	1	1203650	4B
14	1	PCS	117663	1A	1	1176664	2A	0	1176665	3A	1	1176666	4A	0	1176667	5A	1	1176668	6A	1	1176669	7A	1	1176671	8A	1	1176672	9A	1203649	10A	0	1176679	5B	1	1176680	7B	0	1176681	3B	14	0	1176682	2B	1	1176683	8B	0	1203650	4B
15	1	PCS	117663	1A	0	1176664	2A	0	1176665	3A	1	1176666	4A	1	1176667	5A	1	1176668	6A	1	1176669	7A	1	1176671	8A	1	1176672	9A	1203649	10A	1	1176679	5B	1	1176680	7B	0	1176681	3B	15	0	1176682	2B	0	1176683	8B	1	1203650	4B
16	0	Test	117663	1A	1	1176664	2A	0	1176665	3A	1	1176666	4A	1	1176667	5A	1	1176668	6A	1	1176669	7A	1	1176671	8A	0	1176672	9A	1203649	10A	0	1176679	5B	1	1176680	7B	0	1176681	3B	16	0	1176682	2B	0	1176683	8B	0	1203650	4B
17	0	Test	117663	1A	1	1176664	2A	0	1176665	3A	0	1176666	4A	0	1176667	5A	1	1176668	6A	0	1176669	7A	1	1176671	8A	0	1176672	9A	1203649	10A	1	1176679	5B	1	1176680	7B	0	1176681	3B	17	0	1176682	2B	0	1176683	8B	1	1203650	4B
18	0	Test	117663	1A	1	1176664	2A	0	1176665	3A	0	1176666	4A	1	1176667	5A	1	1176668	6A	0	1176669	7A	1	1176671	8A	1	1176672	9A	1203649	10A	0	1176679	5B	1	1176680	7B	0	1176681	3B	18	0	1176682	2B	0	1176683	8B	0	1203650	4B
19	1	No PCS	117663	1A	1	1176664	2A	0	1176665	3A	0	1176666	4A	0	1176667	5A	1	1176668	6A	0	1176669	7A	1	1176671	8A	0	1176672	9A	1203649	10A	1	1176679	5B	1	1176680	7B	0	1176681	3B	19	0	1176682	2B	0	1176683	8B	1	1203650	4B
20	1	No PCS	117663	1A	1	1176664	2A	0	1176665	3A	1	1176666	4A	1	1176667	5A	1	1176668	6A	1	1176669	7A	1	1176671	8A	0	1176672	9A	1203649	10A	1	1176679	5B	1	1176680	7B	1	1176681	3B	20	1	1176682	2B	0	1176683	8B	1	1203650	4B
21	0	Test	117663	1A	0	1176664	2A	0	1176665	3A	1	1176666	4A	1	1176667	5A	1	1176668	6A	1	1176669	7A	1	1176671	8A	0	1176672	9A	1203649	10A	0	1176679	5B	1	1176680	7B	1	1176681	3B	21	0	1176682	2B	0	1176683	8B	0	1203650	4B
22	1	No PCS	117663	1A	1	1176664	2A	0	1176665	3A	1	1176666	4A	1	1176667	5A	1	1176668	6A	1	1176669	7A	1	1176671	8A	0	1176672	9A	1203649	10A	0	1176679	5B	1	1176680	7B	1	1176681	3B	22	0	1176682	2B	0	1176683	8B	0	1203650	4B
23	1	No PCS	117663	1A	1	1176664	2A	0	1176665	3A	0	1176666	4A	1	1176667	5A	1	1176668	6A	1	1176669	7A	1	1176671	8A	1	1176672	9A	1203649	10A	1	1176679	5B	1	1176680	7B	1	1176681	3B	23	0	1176682	2B	0	1176683	8B	1	1203650	4B
24	0	Test	117663	1A	1	1176664	2A	0	1176665	3A	0	1176666	4A	0	1176667	5A	1	1176668	6A	0	1176669	7A	1	1176671	8A	0	1176672	9A	1203649	10A	0	1176679	5B	1	1176680	7B	0	1176681	3B	24	0	1176682	2B	0	1176683	8B	0	1203650	4B
25	0	Test	117663	1A	1	1176664	2A	0	1176665	3A	1	1176666	4A	0	1176667	5A	1	1176668	6A	1	1176669	7A	0	1176671	8A	1	1176672	9A	1203649	10A	0	1176679	5B	1	1176680	7B	0	1176681	3B	25	0	1176682	2B	0	1176683	8B	1	1203650	4B
26	0	Test	117663	1A	0	1176664	2A	0	1176665	3A	0	1176666	4A	0	1176667	5A	1	1176668	6A	1	1176669	7A	0	1176671	8A	0	1176672	9A	1203649	10A	1	1176679	5B	1	1176680	7B	1	1176681	3B	26	0	1176682	2B	0	1176683	8B	0	1203650	4B
27	0	Test	117663	1A	1	1176664	2A	0	1176665	3A	0	1176666	4A	1	1176667	5A	1	1176668	6A	1	1176669	7A	1	1176671	8A	1	1176672	9A	1203649	10A	0	1176679	5B	1	1176680	7B	1	1176681	3B	27	0	1176682	2B	0	1176683	8B	1	1203650	4B
28	0	Test	117663	1A	1	1176664	2A	0	1176665	3A	1	1176666	4A	1	1176667	5A	1	1176668	6A	0	1176669	7A	1	1176671	8A	0	1176672	9A	1203649	10A	1	1176679	5B	1	1176680	7B	1	1176681	3B	28	0	1176682	2B	0	1176683	8B	0	1203650	4B
29	0	Test	117663	1A	1	1176664	2A	0	1176665	3A	1	1176666	4A	0	1176667	5A	1	1176668	6A	1	1176669	7A	1	1176671	8A	1	1176672	9A	1203649	10A	1	1176679	5B	1	1176680	7B	1	1176681	3B	29	1	1176682	2B	0	1176683	8B	0	1203650	4B
30	0	Test	117663	1A	1	1176664	2A	0	1176665	3A	1	1176666	4A	1	1176667	5A	1	1176668	6A	1	1176669	7A	1	1176671	8A	1	1176672	9A	1203649	10A	1	1176679	5B	1	1176680	7B	1	1176681	3B	30	1	1176682	2B	0	1176683	8B	1	1203650	4B
31	0	Test	117663	1A	1	1176664	2A	1	1176665	3A	0	1176666	4A	0	1176667	5A	1	1176668	6A	0	1176669	7A	0	1176671	8A	0	1176672	9A	1203649	10A	1	1176679	5B	0	1176680	7B	1	1176681	3B	31	0	1176682	2B	0	1176683	8B	1	1203650	4B
32	0	Test	117663	1A	0	1176664	2A	0	1176665	3A	0	1176666	4A	0	1176667	5A	1	1176668	6A	1	1176669	7A	1	1176671	8A	1	1176672	9A	1203649	10A	1	1176679	5B	1	1176680	7B	0	1176681	3B	32	1	1176682	2B	0	1176683	8B	1	1203650	4B
33	0	Test	117663	1A	0	1176664	2A	0	1176665	3A	1	1176666	4A	0	1176667	5A	1	1176668	6A	1	1176669	7A	0	1176671	8A	0	1176672	9A	1203649	10A	0	1176679	5B	1	1176680	7B	1	1176681	3B	33	0	1176682	2B	1	1176683	8B	1	1203650	4B
34	0	Test	117663	1A	1	1176664	2A	0	1176665	3A	0	1176666	4A	0	1176667	5A	1	1176668	6A	1	1176669	7A	0	1176671	8A	0	1176672	9A	1203649	10A	0	1176679	5B	1	1176680	7B	1	1176681	3B	34	0	1176682	2B	0	1176683	8B	1	1203650	4B
35	0	Test	117663	1A	0	1176664	2A	0	1176665	3A	0	1176666	4A	0	1176667	5A	1	1176668	6A	1	1176669	7A	1	1176671	8A	1	1176672	9A	1203649	10A	0	1176679	5B	1	1176680	7B	1	1176681	3B	35	0	1176682	2B	1	1176683	8B	1	1203650	4B
36	0	Test	117663	1A	0	1176664	2A	0	1176665	3A	1	1176666	4A	0	1176667	5A	1	1176668	6A	1	1176669	7A	1	1176671	8A	1	1176672	9A	1203649	10A	1	1176679	5B	1	1176680	7B	0	1176681	3B	36	1	1176682	2B	0	1176683	8B	0	1203650	4B
37	0	Test	117663	1A	1	1176664	2A	0	1176665	3A	1	1176666	4A	1	1176667	5A	1	1176668	6A	1	1176669	7A	1	1176671	8A	1	1176672	9A	1203649	10A	1	1176679	5B	1	1176680	7B	1	1176681	3B	37	0	1176682	2B	1	1176683	8B	1	1203650	4B
38	1	PCS	117663	1A	1	1176664	2A	1	1176665	3A	0	1176666	4A	0	1176667	5A	1	1176668	6A	1	1176669	7A	1	1176671	8A	1	1176672	9A	1203649	10A	0	1176679	5B	1	1176680	7B	0	1176681	3B	38	0	1176682	2B	0	1176683	8B	1	1203650	4B
39	0	Test	117663	1A	1	1176664	2A	0	1176665	3A	0	1176666	4A	1	1176667	5A	1	1176668	6A	1	1176669	7A	1	1176671	8A	1	1176672	9A	1203649	10A	1	1176679	5B	1	1176680	7B	0	1176681	3B	39	0	1176682	2B	0	1176683	8B	1	1203650	4B
40	0	Test	117663	1A	1	1176664	2A	0	1176665	3A	0	1176666	4A	1	1176667	5A	1	1176668	6A	1	1176669	7A	1	1176671	8A	0	1176672	9A	1203649	10A	1	1176679	5B	1	1176680	7B	0	1176681	3B	40	0	1176682	2B	0	1176683	8B	1	1203650	4B
41	0	Test	117663	1A	1	1176664	2A	0	1176665	3A	1	1176666	4A	1	1176667	5A	1	1176668	6A	1	1176669	7A	1	1176671	8A	1	1176672	9A	1203649	10A	0	1176679	5B	1	1176680	7B	0	1176681	3B	41	0	1176682	2B	0	1176683	8B	1	1203650	4B
42	1	No PCS	117663	1A	1	1176664	2A	0	1176665	3A	0	1176666	4A	0	1176667	5A	1	1176668	6A	0	1176669	7A	1	1176671	8A	0	1176672	9A	1203649	10A	1	1176679	5B	1	1176680	7B	1	1176681	3B	42	0	1176682	2B	1	1176683	8B	0	1203650	4B
43	0	Test	117663	1A	0	1176664	2A	0	1176665	3A	0	1176666	4A	0	1176667	5A	1	1176668	6A	1	1176669	7A	1	1176671	8A	0	1176672	9A	1203649	10A	1	1176679	5B	1	1176680	7B	0	1176681	3B	43	0	1176682	2B	0	1176683	8B	0	1203650	4B
44	0	Test	117663	1A	0	1176664	2A	0	1176665	3A	0	1176666	4A	1	1176667	5A	1	1176668	6A	1	1176669	7A	0	1176671	8A	0	1176672	9A	1203649	10A	1	1176679	5B	1	1176680	7B	1	1176681	3B	44	0	1176682	2B	0	1176683	8B	0	1203650	4B
45	0	Test	117663	1A	0	1176664	2A	0	1176665	3A	1	1176666	4A	1	1176667	5A	1	1176668	6A	0	1176669	7A	1	1176671	8A	0	1176672	9A	1203649	10A	1	1176679	5B	1	1176680	7B	0	1176681	3B	45	1	1176682	2B	0	1176683	8B	1	1203650	4B
46	0	Test	117663	1A	0	1176664	2A	0	1176665	3A	0	1176666	4A	0	1176667	5A	1	1176668	6A	1	1176669	7A	1	1176671	8A	0	1176672	9A	1203649	10A	0	1176679	5B	1	1176680	7B	0	1176681	3B	46	0	1176682	2B	1	1176683	8B	0	1203650	4B
47	0	Test	117663	1A	1	1176664	2A	0	1176665	3A	1	1176666	4A	1	1176667	5A	1	1176668	6A	1	1176669	7A	1	1176671	8A	1	1176672	9A	1203649	10A	1	1176679	5B	1	1176680	7B	1	1176681	3B	47	0	1176682	2B	0	1176683	8B	1	1203650	4B
48	0	Test	117663	1A	0	1176664	2A	0	1176665	3A	0	1176666	4A	1	1176667	5A	1	1176668	6A	1	1176669	7A	1	1176671	8A	1	1176672	9A	1203649	10A	0	1176679	5B	1	1176680	7B	0	1176681	3B	48	0	1176682	2B	0	1176683	8B	1	1203650	4B
49	0	Test	117663	1A	1	1176664	2A	0	1176665	3A	1	1176666	4A	1	1176667	5A	1	1176668	6A	1	1176669	7A	1	1176671	8A	1	1176672	9A	1203649	10A	0	1176679	5B	1	1176680	7B	1	1176681	3B	49	0	1176682	2B	0	1176683	8B	1	1203650	4B
50	0	Test	117663	1A	0	1176664	2A	1	1176665	3A	1	1176666	4A	0	1176667	5A	1	1176668	6A	1	1176669	7A	1	1176671	8A	1	1176672	9A	1203649	10A	0	1176679	5B	1	1176680	7B	0	1176681	3B	50	1	1176682	2B	1	1176683	8B	0	1203650	4B
51	0	Test	117663	1A	0	1176664	2A	0	1176665	3A	0	1176666	4A	1	1176667	5A	1	1176668	6A	1	1176669	7A	1	1176671	8A	1	1176672	9A	1203649	10A	0	1176679	5B	1	1176680	7B	1	1176681	3B	51	0	1176682	2B	0	1176683	8B	1	1203650	4B
52	0	Test	117663	1A	1	1176664	2A	0	1176665	3A	0	1176666	4A	0	1176667	5A	1	1176668	6A	0	1176669	7A	1	1176671	8A	0	1176672	9A	1203649	10A	0	1176679	5B	1	1176680	7B	0	1176681	3B	52	0	1176682	2B	0	1176683	8B	0	1203650	4B
53	1	No PCS	117663	1A	0	1176664	2A	0	1176665	3A	0	1176666	4A	0	1176667	5A	1	1176668	6A	0	1176669	7A	0	1176671	8A	0	1176672	9A	1203649	10A	0	1176679	5B	1	1176680	7B	0	1176681	3B	53	0	1176682	2B	0	1176683	8B	1	1203650	4B
54	1	PCS	117663	1A	0	1176664	2A	0	1176665	3A	0	1176666	4A	1	1176667	5A	1	1176668	6A	1	1176669	7A	0	1176671	8A	1	1176672	9A	1203649	10A	1	1176679	5B	1	1176680	7B	1	1176681	3B	54	0	1176682	2B	0	1176683	8B	1	1203650	4B
55	1	PCS	117663	1A	1	1176664	2A	0	1176665	3A	0	1176666	4A	1	1176667	5A	1	1176668	6A	1	1176669	7A	1	1176671	8A	0	1176672	9A	1203649	10A	0	1176679	5B	1	1176680	7B	1	1176681	3B	55	0	1176682	2B	0	1176683	8B	1	1203650	4B
56	0	Test	117663	1A	1	1176664	2A	0	1176665	3A	1	1176666	4A	0	1176667	5A	1	1176668	6A	1	1176669	7A	1	1176671	8A	1	1176672	9A	1203649	10A	0	1176679	5B	1	1176680	7B	0	1176681	3B	56	0	1176682	2B	0	1176683	8B	0	1203650	4B
57	1	No PCS	117663	1A	0	1176664	2A	0	1176665	3A	0	1176666	4A	1	1176667	5A	1	1176668	6A	0	1176669	7A	0	1176671	8A	1	1176672	9A	1203649	10A	1	1176679	5B	1	1176680	7B	0	1176681	3B	57	0	1176682	2B	0	1176683	8B	0	1203650	4B
58	0	Test	117663	1A	1	1176664	2A	0	1176665	3A	0	1176666	4A	1	1176667	5A	1	1176668	6A	0	1176669	7A	0	1176671	8A	1	1176672	9A	1203649	10A	1	1176679	5B	1	1176680	7B	1	1176681	3B	58	0	1176682	2B	0	1176683	8B	0	1203650	4B
59	1	PCS	117663	1A	1	1176664	2A	0	1176665	3A	0	1176666	4A	0	1176667	5A	1	1176668	6A	1	1176669	7A	0	1176671	8A	1	1176672	9A	1203649	10A	1	1176679	5B	1	1176680	7B	0	1176681	3B	59	1	1176682	2B	0	1176683	8B	1	1203650	4B
60	0	Test	117663	1A	0	1176664	2A	0	1176665	3A	1	1176666	4A	0	1176667	5A	1	1176668	6A	0	1176669	7A	1	1176671	8A	1	1176672	9A	1203649	10A	1	1176679	5B	1	1176680	7B	0	1176681	3B	60	1	1176682	2B	0	1176683	8B	0	1203650	4B
61	0	Test	117663	1A	0	1176664	2A	0	1176665	3A	1	1176666	4A	0	1176667	5A	1	1176668	6A	1	1176669	7A	1	1176671	8A	1	1176672	9A	1203649	10A	1	1176679	5B	1	1176680	7B	0	1176681	3B	61	0	1176682	2B	0	1176683	8B	1	1203650	4B
62	0	Test	117663	1A	1	1176664	2A	0	1176665	3A	0	1176666	4A	0	1176667	5A	1	1176668	6A	1	1176669	7A	0	1176671	8A	1	1176672	9A	1203649	10A	1	1176679	5B	1	1176680	7B	0	1176681	3B	62	0	1176682	2B	0	1176683	8B	0	1203650	4B
63	1	PCS	117663	1A	0	1176664	2A	0	1176665	3A	0	1176666	4A	0	1176667	5A	1	1176668	6A	0	1176669	7A	1	1176671	8A	0	1176672	9A	1203649	10A	1	1176679	5B	1	1176680	7B	0	1176681	3B	63	0	1176682	2B	0	1176683	8B	0	1203650	4B
64	0	Test	117663	1A	1	1176664	2A	0	1176665	3A	1	1176666	4A	0	1176667	5A	1	1176668	6A	1	1176669	7A	1	1176671	8A	1	1176672	9A	1203649	10A	0	1176679	5B	1	1176680	7B	0	1176681	3B	64	0	1176682	2B	0	1176683	8B	1	1203650	4B
65	0	Test	117663	1A	1	1176664	2A	1	1176665	3A	0	1176666	4A	0	1176667	5A	1	1176668	6A	1	1176669	7A	0	1176671	8A	1	1176672	9A	1203649	10A	1	1176679	5B	1	1176680	7B	0	1176681	3B	65	0	1176682	2B	1	1176683	8B	0	1203650	4B
66	0	Test	117663	1A	1	1176664	2A	0	1176665	3A	1	1176666	4A	0	1176667	5A	1	1176668	6A	0	1176669	7A	0	1176671	8A	1	1176672	9A	1203649	10A	0	1176679	5B	1	1176680	7B	0	1176681	3B	66	0	1176682	2B	1	1176683	8B	1	1203650	4B
67	1	PCS	117663	1A	1	1176664	2A	0	1176665	3A	1	1176666	4A	0	1176667	5A	0	1176668	6A	1	1176669	7A	0	1176671	8A	1	1176672	9A	1203649	10A	0	1176679	5B	1	1176680	7B	0	1176681	3B	67	0	1176682	2B	0	1176683	8B	1	1203650	4B
68	0	Test	117663	1A	1	1176664	2A	0	1176665	3A	0	1176666	4A	0	1176667	5A	1	1176668	6A	0	1176669	7A	0	1176671	8A	1	1176672	9A	1203649	10A	1	1176679	5B	1	1176680	7B	0	1176681	3B	68	0	1176682	2B	1	1176683	8B	1	1203650	4B
69	0	Test	117663	1A	1	1176664	2A	0	1176665	3A	1	1176666	4A	0	1176667	5A	1	1176668	6A	0	1176669	7A	1	1176671	8A	0	1176672	9A	1203649	10A	0	1176679	5B	1	1176680	7B	1	1176681	3B	69	0	1176682	2B	0	1176683	8B	1	1203650	4B
70	0	Test	117663	1A	1	1176664	2A	0	1176665	3A	1	1176666	4A	0	1176667	5A	1	1176668	6A	0	1176669	7A	0	1176671	8A	1	1176672	9A	1203649	10A	1	1176679	5B	1	1176680	7B	0	1176681	3B	70	0	1176682	2B	0	1176683	8B	1	1203650	4B
71	0	Test	117663	1A	0	1176664	2A	0	1176665	3A	1	1176666	4A	0	1176667	5A	1	1176668	6A	0	1176669	7A	0	1176671	8A	1	1176672	9A	1203649	10A	1	1176679	5B	1	1176680	7B	0	1176681	3B	71	1	1176682	2B	1	1176683	8B	0	1203650	4B
72	0	Test	117663	1A	1	1176664	2A	0	1176665	3A	1	1176666	4A	1	1176667	5A	1	1176668	6A	1	1176669	7A	1	1176671	8A	1	1176672	9A	1203649	10A	0	1176679	5B	1	1176680	7B	0	1176681	3B	72	0	1176682	2B	0	1176683	8B	1	1203650	4B
73	0	Test	117663	1A	1	1176664	2A	0	1176665	3A	1	1176666	4A	1	1176667	5A	1	1176668	6A	1	1176669	7A	1	1176671	8A	0	1176672	9A	1203649	10A	1	1176679	5B	1	1176680	7B	1	1176681	3B	73	0	1176682	2B	0	1176683	8B	1	1203650	4B
74	1	No PCS	117663	1A	1	1176664	2A	0	1176665	3A	1	1176666	4A	0	1176667	5A	1	1176668	6A	1	1176669	7A	1	1176671	8A	0	1176672	9A	1203649	10A	1	1176679	5B	1	1176680	7B	0	1176681	3B	74	0	1176682	2B	0	1176683	8B	0	1203650	4B
75	1	PCS	117663	1A	0	1176664	2A	0	1176665	3A	0	1176666	4A	1	1176667	5A	1	1176668	6A	0	1176669	7A	0	1176671	8A	0	1176672	9A	1203649	10A	0	1176679	5B	1	1176680	7B	0	1176681	3B	75	0	1176682	2B	0	1176683	8B	0	1203650	4B
76	0	Test	117663	1A	1	1176664	2A	0	1176665	3A	1	1176666	4A	1	1176667	5A	1	1176668	6A	0	1176669	7A	1	1176671	8A	1	1176672	9A	1203649	10A	1	1176679	5B	1	1176680	7B	0	1176681	3B	76	1	1176682	2B	0	1176683	8B	1	1203650	4B
77	0	Test	117663	1A	1	1176664	2A	0	1176665	3A	0	1176666	4A	0	1176667	5A	1	1176668	6A	1	1176669	7A	0	1176671	8A	0	1176672	9A	1203649	10A	1	1176679	5B	1	1176680	7B	1	1176681	3B	77	0	1176682	2B	0	1176683	8B	0	1203650	4B
78	1	No PCS	117663	1A	1	1176664	2A	0	1176665	3A	0	1176666	4A	0	1176667	5A	1	1176668	6A	1	1176669	7A	1	1176671	8A	1	1176672	9A	1203649	10A	1	1176679	5B	1	1176680	7B	0	1176681	3B	78	0	1176682	2B	0	1176683	8B	0	1203650	4B
79	0	Test	117663	1A	1	1176664	2A	0	1176665	3A	0	1176666	4A	1	1176667	5A	1	1176668	6A	0	1176669	7A	1	1176671	8A	1	1176672	9A	1203649	10A	1	1176679	5B	1	1176680	7B	1	1176681	3B	79	0	1176682	2B	0	1176683	8B	0	1203650	4B
80	0	Test	117663	1A	0	1176664	2A	0	1176665	3A	1	1176666	4A	0	1176667	5A	1	1176668	6A	0	1176669	7A	1	1176671	8A	0	1176672	9A	1203649	10A	1	1176679	5B	1	1176680	7B	0	1176681	3B	80	0	1176682	2B	0	1176683	8B	1	1203650	4B
81	0	Test	117663	1A	1	1176664	2A	0	1176665	3A	1	1176666	4A	0	1176667	5A	1	1176668	6A	0	1176669	7A	1	1176671	8A	0	1176672	9A	1203649	10A	1	1176679	5B	1	1176680	7B	1	1176681	3B	81	0	1176682	2B	0	1176683	8B	0	1203650	4B
82	1	PCS	117663	1A	1	1176664	2A	0	1176665	3A	1	1176666	4A	0	1176667	5A	1	1176668	6A	1	1176669	7A	1	1176671	8A	1	1176672	9A	1203649	10A	1	1176679	5B	1	1176680	7B	1	1176681	3B	82	0	1176682	2B	0	1176683	8B	1	1203650	4B
83	0	Test	117663	1A	0	1176664	2A	0	1176665	3A	0	1176666	4A	0	1176667	5A	1	1176668	6A	1	1176669	7A	1	1176671	8A	0	1176672	9A	1203649	10A	1	1176679	5B	1	1176680	7B	0	1176681	3B	83	0	1176682	2B	0	1176683	8B	0	1203650	4B
84	0	Test	117663	1A	1	1176664	2A	0	1176665	3A	0	1176666	4A	1	1176667	5A	1	1176668	6A	0	1176669	7A	0	1176671	8A	0	1176672	9A	1203649	10A	0	1176679	5B	1	1176680	7B	1	1176681	3B	84	0	1176682	2B	0	1176683	8B	0	1203650	4B
85	0	Test	117663	1A	1	1176664	2A	0	1176665	3A	1	1176666	4A	0	1176667	5A	1	1176668	6A	0	1176669	7A	1	1176671	8A	0	1176672	9A	1203649	10A	1	1176679	5B	1	1176680	7B	0	1176681	3B	85	1	1176682	2B	1	1176683	8B	0	1203650	4B
86	1	PCS	117663	1A	0	1176664	2A	0	1176665	3A	0	1176666	4A	0	1176667	5A	1	1176668	6A	0	1176669	7A	0	1176671	8A	0	1176672	9A	1203649	10A	0	1176679	5B	0	1176680	7B	0	1176681	3B	86	0	1176682	2B	0	1176683	8B	0	1203650	4B
87	0	Test	117663	1A	0	1176664	2A	0	1176665	3A	1	1176666	4A	0	1176667	5A	1	1176668	6A	0	1176669	7A	1	1176671	8A	0	1176672	9A	1203649	10A	1	1176679	5B	1	1176680	7B	1	1176681	3B	87	0	1176682	2B	0	1176683	8B	0	1203650	4B
88	0	Test	117663	1A	1	1176664	2A	0	1176665	3A	1	1176666	4A	1	1176667	5A	1	1176668	6A	1	1176669	7A	1	1176671	8A	1	1176672	9A	1203649	10A	0	1176679	5B	1	1176680	7B	1	1176681	3B	88	1	1176682	2B	0	1176683	8B	0	1203650	4B
89	0	Test	117663	1A	0	1176664	2A	0	1176665	3A	0	1176666	4A	0	1176667	5A	1	1176668	6A	0	1176669	7A	1	1176671	8A	1	1176672	9A	1203649	10A	1	1176679	5B	0	1176680	7B	0	1176681	3B	89	0	1176682	2B	0	1176683	8B	1	1203650	4B
90	0	Test	117663	1A	1	1176664	2A	0	1176665	3A	1	1176666	4A	1	1176667	5A	1	1176668	6A	1	1176669	7A	0	1176671	8A	0	1176672	9A	1203649	10A	0	1176679	5B	1	1176680	7B	0	1176681	3B	90	0	1176682	2B	0	1176683	8B	0	1203650	4B
91	0	Test	117663	1A	1	1176664	2A	0	1176665	3A	0	1176666	4A	1	1176667	5A	1	1176668	6A	1	1176669	7A	1	1176671	8A	1	1176672	9A	1203649	10A	1	1176679	5B	0	1176680	7B	1	1176681	3B	91	0	1176682	2B	0	1176683	8B	0	1203650	4B
92	0	Test	117663	1A	1	1176664	2A	0	1176665	3A	0	1176666	4A	1	1176667	5A	1	1176668	6A	1	1176669	7A	1	1176671	8A	1	1176672	9A	1203649	10A	1	1176679	5B	1	1176680	7B	1	1176681	3B	92	0	1176682	2B	0	1176683	8B	0	1203650	4B
93	0	Test	117663	1A	0	1176664	2A	0	1176665	3A	1	1176666	4A	0	1176667	5A	1	1176668	6A	0	1176669	7A	1	1176671	8A	0	1176672	9A	1203649	10A	1	1176679	5B	1	1176680	7B	1	1176681	3B	93	0	1176682	2B	0	1176683	8B	0	1203650	4B
94	1	PCS	117663	1A	1	1176664	2A	1	1176665	3A	1	1176666	4A	1	1176667	5A	1	1176668	6A	0	1176669	7A	1	1176671	8A	0	1176672	9A	1203649	10A	1	1176679	5B	0	1176680	7B	0	1176681	3B	94	1	1176682	2B	0	1176683	8B	0	1203650	4B
95	0	Test	117663	1A	1	1176664	2A	0	1176665	3A	1	1176666	4A	1	1176667	5A	1	1176668	6A	1	1176669	7A	1	1176671	8A	1	1176672	9A	1203649	10A	0	1176679	5B	1	1176680	7B	0	1176681	3B	95	0	1176682	2B	0	1176683	8B	1	1203650	4B
96	0	Test	117663	1A	1	1176664	2A	0	1176665	3A	1	1176666	4A	1	1176667	5A	1	1176668	6A	1	1176669	7A	1	1176671	8A	0	1176672	9A	1203649	10A	0	1176679	5B	1	1176680	7B	1	1176681	3B	96	0	1176682	2B	0	1176683	8B	0	1203650	4B
97	1	No PCS	117663	1A	1	1176664	2A	0	1176665	3A	1	1176666	4A	0	1176667	5A	1	1176668	6A	1	1176669	7A	0	1176671	8A	0	1176672	9A	1203649	10A	0	1176679	5B	1	1176680	7B	1	1176681	3B	97	1	1176682	2B	0	1176683	8B	0	1203650	4B
98	1	PCS	117663	1A	0	1176664	2A	0	1176665	3A	0	1176666	4A	1	1176667	5A	1	1176668	6A	0	1176669	7A	1	1176671	8A	1	1176672	9A	1203649	10A	1	1176679	5B	1	1176680	7B	1	1176681	3B	98	0	1176682	2B	0	1176683	8B	0	1203650	4B
99	0	Test	117663	1A	0	1176664	2A	0	1176665	3A	0	1176666	4A	0	1176667	5A	1	1176668	6A	1	1176669	7A	1	1176671	8A	1	1176672	9A	1203649	10A	0	1176679	5B	1	1176680	7B	0	1176681	3B	99	0	1176682	2B	0	1176683	8B	0	1203650	4B
100	0	Test	117663	1A	0	1176664	2A	0	1176665	3A	0	1176666	4A	0	1176667	5A	1	1176668	6A	1	1176669	7A	1	1176671	8A	1	1176672	9A	1203649	10A	1	1176679	5B	1	1176680	7B	0	1176681	3B	100	0	1176682	2B	0	1176683	8B	1	1203650	4B
101	0	Test	117663	1A	0	1176664	2A	0	1176665	3A	1	1176666	4A	0	1176667	5A	1	1176668	6A	1	1176669	7A	1	1176671	8A	1	1176672	9A	1203649	10A	1	1176679	5B	1	1176680	7B	0	1176681	3B	101	0	1176682	2B	1	1176683	8B	1	1203650	4B
102	1	PCS	117663	1A	0	1176664	2A	0	1176665	3A	1	1176666	4A	0	1176667	5A	1	1176668	6A	1	1176669	7A	0	1176671	8A	0	1176672	9A	1203649	10A	1	1176679	5B	1	1176680	7B	0	1176681	3B	102	0	1176682	2B	0	1176683	8B	0	1203650	4B
103	0	Test	117663	1A	1	1176664	2A	0	1176665	3A	0	1176666	4A	1	1176667	5A	1	1176668	6A	0	1176669	7A	1	1176671	8A	1	1176672	9A	1203649	10A	1	1176679	5B	1	1176680	7B	0	1176681	3B	103	0	1176682	2B	1	1176683	8B	1	1203650	4B
104	0	Test	117663	1A	1	1176664	2A	0	1176665	3A	0	1176666	4A	0	1176667	5A	1	1176668	6A	0	1176669	7A	0	1176671	8A	0	1176672	9A	1203649	10A	0	1176679	5B	1	1176680	7B	0	1176681	3B	104	0	1176682	2B	1	1176683	8B	0	1203650	4B
105	1	PCS	117663	1A	1	1176664	2A	0	1176665	3A	1	1176666	4A	0	1176667	5A	1	1176668	6A	1	1176669	7A	1	1176671	8A	0	1176672	9A	1203649	10A	1	1176679	5B	1	1176680	7B	1	1176681	3B	105	0	1176682	2B	0	1176683	8B	1	1203650	4B
106	0	Test	117663	1A	1	1176664	2A	0	1176665	3A	1	1176666	4A	0	1176667	5A	1	1176668	6A	1	1176669	7A	1	1176671	8A	1	1176672	9A	1203649	10A	1	1176679	5B	1	1176680	7B	0	1176681	3B	106	0	1176682	2B	0	1176683	8B	0	1203650	4B
107	0	Test	117663	1A	1	1176664	2A	0	1176665	3A	1	1176666	4A	0	1176667	5A	1	1176668	6A	1	1176669	7A	1	1176671	8A	1	1176672	9A	1203649	10A	1	1176679	5B	1	1176680	7B	0	1176681	3B	107	0	1176682	2B	0	1176683	8B	1	1203650	4B
108	0	Test	117663	1A	0	1176664	2A	0	1176665	3A	1	1176666	4A	0	1176667	5A	1	1176668	6A	1	1176669	7A	1	1176671	8A	0	1176672	9A	1203649	10A	0	1176679	5B	1	1176680	7B	0	1176681	3B	108	0	1176682	2B	1	1176683	8B	0	1203650	4B
109	0	Test	117663	1A	1	1176664	2A	0	1176665	3A	0	1176666	4A	0	1176667	5A	1	1176668	6A	1	1176669	7A	1	1176671	8A	0	1176672	9A	1203649	10A	1	1176679	5B	1	1176680	7B	0	1176681	3B	109	0	1176682	2B	0	1176683	8B	0	1203650	4B
110	1	PCS	117663	1A	1	1176664	2A	0	1176665	3A	1	1176666	4A	0	1176667	5A	1	1176668	6A	1	1176669	7A	1	1176671	8A	0	1176672	9A	1203649	10A	0	1176679	5B	1	1176680	7B	0	1176681	3B	110	0	1176682	2B	1	1176683	8B	0	1203650	4B
111	1	PCS	117663	1A	0	1176664	2A	0	1176665	3A	1	1176666	4A	0	1176667	5A	1	1176668	6A	0	1176669	7A	1	1176671	8A	1	1176672	9A	1203649	10A	1	1176679	5B	1	1176680	7B	0	1176681	3B	111	0	1176682	2B	1	1176683	8B	1	1203650	4B
112	0	Test	117663	1A	0	1176664	2A	0	1176665	3A	1	1176666	4A	0	1176667	5A	1	1176668	6A	0	1176669	7A	1	1176671	8A	0	1176672	9A	1203649	10A	1	1176679	5B	1	1176680	7B	0	1176681	3B	112	1	1176682	2B	0	1176683	8B	0	1203650	4B
113	1	PCS	117663	1A	0	1176664	2A	0	1176665	3A	1	1176666	4A	0	1176667	5A	1	1176668	6A	0	1176669	7A	0	1176671	8A	0	1176672	9A	1203649	10A	0	1176679	5B	1	1176680	7B	0	1176681	3B	113	0	1176682	2B	0	1176683	8B	0	1203650	4B
114	0	Test	117663	1A	1	1176664	2A	0	1176665	3A	1	1176666	4A	1	1176667	5A	1	1176668	6A	0	1176669	7A	0	1176671	8A	0	1176672	9A	1203649	10A	0	1176679	5B	1	1176680	7B	0	1176681	3B	114	0	1176682	2B	0	1176683	8B	0	1203650	4B
115	0	Test	117663	1A	1	1176664	2A	0	1176665	3A	1	1176666	4A	0	1176667	5A	1	1176668	6A	0	1176669	7A	1	1176671	8A	1	1176672	9A	1203649	10A	0	1176679	5B	1	1176680	7B	1	1176681	3B	115	0	1176682	2B	0	1176683	8B	1	1203650	4B
116	1	No PCS	117663	1A	0	1176664	2A	0	1176665	3A	0	1176666	4A	0	1176667	5A	1	1176668	6A	0	1176669	7A	1	1176671	8A	0	1176672	9A	1203649	10A	1	1176679	5B	1	1176680	7B	0	1176681	3B	116	0	1176682	2B	0	1176683	8B	1	1203650	4B
117	0	Test	117663	1A	1	1176664	2A	0	1176665	3A	0	1176666	4A	1	1176667	5A	1	1176668	6A	1	1176669	7A	1	1176671	8A	1	1176672	9A	1203649	10A	0	1176679	5B	1	1176680	7B	1	1176681	3B	117	0	1176682	2B	0	1176683	8B	0	1203650	4B
118	0	Test	117663	1A	0	1176664	2A	1	1176665	3A	0	1176666	4A	0	1176667	5A	1	1176668	6A	0	1176669	7A	1	1176671	8A	0	1176672	9A	1203649	10A	0	1176679	5B	1	1176680	7B	0	1176681	3B	118	0	1176682	2B	1	1176683	8B	0	1203650	4B
119	0	Test	117663	1A	1	1176664	2A	0	1176665	3A	1	1176666	4A	0	1176667	5A	1	1176668	6A	1	1176669	7A	1	1176671	8A	0	1176672	9A	1203649	10A	1	1176679	5B	1	1176680	7B	1	1176681	3B	119	1	1176682	2B	0	1176683	8B	0	1203650	4B
120	0	No PCS	117663	1A	0	1176664	2A	0	1176665	3A	0	1176666	4A	0	1176667	5A	1	1176668	6A	0	1176669	7A	0	1176671	8A	1	1176672	9A	1203649	10A	1	1176679	5B	1	1176680	7B	0	1176681	3B	120	0	1176682	2B	1	1176683	8B	0	1203650	4B
121	0	Test	117663	1A	0	1176664	2A	0	1176665	3A	0	1176666	4A	0	1176667	5A	1	1176668	6A	1	1176669	7A	1	1176671	8A	1	1176672	9A	1203649	10A	1	1176679	5B	1	1176680	7B	0	1176681	3B	121	1	1176682	2B	0	1176683	8B	1	1203650	4B
122	0	Test	117663	1A	1	1176664	2A	0	1176665	3A	1	1176666	4A	1	1176667	5A	1	1176668	6A	0	1176669	7A	0	1176671	8A	0	1176672	9A	1203649	10A	0	1176679	5B	1	1176680	7B	0	1176681	3B	122	0	1176682	2B	0	1176683	8B	0	1203650	4B
123	0	Test	117663	1A	1	1176664	2A	0	1176665	3A	1	1176666	4A	1	1176667	5A	1	1176668	6A	1	1176669	7A	1	1176671	8A	0	1176672	9A	1203649	10A	1	1176679	5B	1	1176680	7B	0	1176681	3B	123	0	1176682	2B	0	1176683	8B	1	1203650	4B
124	0	Test	117663	1A	1	1176664	2A	0	1176665	3A	1	1176666	4A	1	1176667	5A	1	1176668	6A	1	1176669	7A	1	1176671	8A	1	1176672	9A	1203649	10A	0	1176679	5B	1	1176680	7B	1	1176681	3B	124	0	1176682	2B	0	1176683	8B	1	1203650	4B
125	0	Test	117663	1A	1	1176664	2A	0	1176665	3A	0	1176666	4A	1	1176667	5A	1	1176668	6A	0	1176669	7A	1	1176671	8A	0	1176672	9A	1203649	10A	1	1176679	5B	1	1176680	7B	0	1176681	3B	125	0	1176682	2B	0	1176683	8B	1	1203650	4B
126	1	No PCS	117663	1A	1	1176664	2A	0	1176665	3A	0	1176666	4A	0	1176667	5A	1	1176668	6A	1	1176669	7A	0	1176671	8A	1	1176672	9A	1203649	10A	1	1176679	5B	1	1176680	7B	1	1176681	3B	126	0	1176682	2B	0	1176683	8B	0	1203650	4B
127	0	Test	117663	1A	1	1176664	2A	0	1176665	3A	0	1176666	4A	0	1176667	5A	1	1176668	6A	0	1176669	7A	0	1176671	8A	0	1176672	9A	1203649	10A	0	1176679	5B	1	1176680	7B	0	1176681	3B	127	1	1176682	2B	0	1176683	8B	1	1203650	4B
128	0	Test	117663	1A	1	1176664	2A	0	1176665	3A	1	1176666	4A	1	1176667	5A	1	1176668	6A	0	1176669	7A	1	1176671	8A	1	1176672	9A	1203649	10A	1	1176679	5B	1	1176680	7B	0	1176681	3B	128	1	1176682	2B	0	1176683	8B	0	1203650	4B
129	0	Test	117663	1A	1	1176664	2A	0	1176665	3A	0	1176666	4A	1	1176667	5A	1	1176668	6A	0	1176669	7A	0	1176671	8A	1	1176672	9A	1203649	10A	1	1176679	5B	1	1176680	7B	0	1176681	3B	129	0	1176682	2B	1	1176683	8B	0	1203650	4B
130	0	Test	117663	1A	1	1176664	2A	0	1176665	3A	1	1176666	4A	1	1176667	5A	1	1176668	6A	0	1176669	7A	0	1176671	8A	1	1176672	9A	1203649	10A	1	1176679	5B	1	1176680	7B	0	1176681	3B	130	0	1176682	2B	0	1176683	8B	1	1203650	4B
131	0	Test	117663	1A	0	1176664	2A	0	1176665	3A	0	1176666	4A	0	1176667	5A	1	1176668	6A	1	1176669	7A	1	1176671	8A	1	1176672	9A	1203649	10A	1	1176679	5B	1	1176680	7B	0	1176681	3B	131	0	1176682	2B	0	1176683	8B	0	1203650	4B
132	0	Test	117663	1A	1	1176664	2A	0	1176665	3A	0	1176666	4A	0	1176667	5A	1	1176668	6A	0	1176669	7A	1	1176671	8A	1	1176672	9A	1203649	10A	1	1176679	5B	0	1176680	7B	0	1176681	3B	132	0	1176682	2B	1	1176683	8B	1	1203650	4B
133	0	Test	117663	1A	1	1176664	2A	0	1176665	3A	1	1176666	4A	1	1176667	5A	1	1176668	6A	0	1176669	7A	1	1176671	8A	1	1176672	9A	1203649	10A	1	1176679	5B	1	1176680	7B	0	1176681	3B	133	1	1176682	2B	1	1176683	8B	1	1203650	4B
134	0	Test	117663	1A	1	1176664	2A	0	1176665	3A	0	1176666	4A	0	1176667	5A	1	1176668	6A	1	1176669	7A	1	1176671	8A	1	1176672	9A	1203649	10A	1	1176679	5B	1	1176680	7B	0	1176681	3B	134	0	1176682	2B	0	1176683	8B	0	1203650	4B
135	1	No PCS	117663	1A	1	1176664	2A	0	1176665	3A	1	1176666	4A	1	1176667	5A	1	1176668	6A	1	1176669	7A	1	1176671	8A	1	1176672	9A	1203649	10A	1	1176679	5B	1	1176680	7B	1	1176681	3B	135	1	1176682	2B	0	1176683	8B	1	1203650	4B
136	1	PCS	117663	1A	1	1176664	2A	0	1176665	3A	1	1176666	4A	1	1176667	5A	1	1176668	6A	1	1176669	7A	1	1176671	8A	0	1176672	9A	1203649	10A	0	1176679	5B	1	1176680	7B	0	1176681	3B	136	0	1176682	2B	0	1176683	8B	0	1203650	4B
137	0	Test	117663	1A	0	1176664	2A	0	1176665	3A	0	1176666	4A	1	1176667	5A	1	1176668	6A	1	1176669	7A	0	1176671	8A	0	1176672	9A	1203649	10A	0	1176679	5B	1	1176680	7B	0	1176681	3B	137	0	1176682	2B	0	1176683	8B	1	1203650	4B
138	1	PCS	117663	1A	1	1176664	2A	0	1176665	3A	0	1176666	4A	0	1176667	5A	1	1176668	6A	1	1176669	7A	1	1176671	8A	0	1176672	9A	1203649	10A	1	1176679	5B	1	1176680	7B	0	1176681	3B	138	0	1176682	2B	0	1176683	8B	0	1203650	4B
139	0	Test	117663	1A	0	1176664	2A	0	1176665	3A	1	1176666	4A	1	1176667	5A	1	1176668	6A	1	1176669	7A	1	1176671	8A	0	1176672	9A	1203649	10A	1	1176679	5B	1	1176680	7B	0	1176681	3B	139	0	1176682	2B	0	1176683	8B	0	1203650	4B
140	1	No PCS	117663	1A	1	1176664	2A	0	1176665	3A	0	1176666	4A	0	1176667	5A	1	1176668	6A	1	1176669	7A	0	1176671	8A	0	1176672	9A	1203649	10A	0	1176679	5B	1	1176680	7B	0	1176681	3B	140	0	1176682	2B	0	1176683	8B	0	1203650	4B
141	0	Test	117663	1A	0	1176664	2A	0	1176665	3A	0	1176666	4A	0	1176667	5A	1	1176668	6A	1	1176669	7A	0	1176671	8A	0	1176672	9A	1203649	10A	1	1176679	5B	1	1176680	7B	1	1176681	3B	141	0	1176682	2B	1	1176683	8B	0	1203650	4B
142	0	Test	117663	1A	1	1176664	2A	0	1176665	3A	1	1176666	4A	0	1176667	5A	1	1176668	6A	0	1176669	7A	0	1176671	8A	1	1176672	9A	1203649	10A	1	1176679	5B	1	1176680	7B	1	1176681	3B	142	0	1176682	2B	0	1176683	8B	1	1203650	4B
143	0	Test	117663	1A	1	1176664	2A	0	1176665	3A	0	1176666	4A	0	1176667	5A	1	1176668	6A	1	1176669	7A	0	1176671	8A	1	1176672	9A	1203649	10A	0	1176679	5B	1	1176680	7B	0	1176681	3B	143	0	1176682	2B	0	1176683	8B	1	1203650	4B
144	0	Test	117663	1A	1	1176664	2A	0	1176665	3A	0	1176666	4A	1	1176667	5A	1	1176668	6A	1	1176669	7A	0	1176671	8A	1	1176672	9A	1203649	10A	0	1176679	5B	1	1176680	7B	0	1176681	3B	144	0	1176682	2B	1	1176683	8B	1	1203650	4B
145	1	No PCS	117663	1A	1	1176664	2A	0	1176665	3A	1	1176666	4A	1	1176667	5A	1	1176668	6A	1	1176669	7A	1	1176671	8A	0	1176672	9A	1203649	10A	1	1176679	5B	1	1176680	7B	1	1176681	3B	145	0	1176682	2B	1	1176683	8B	1	1203650	4B
146	1	PCS	117663	1A	0	1176664	2A	0	1176665	3A	1	1176666	4A	1	1176667	5A	1	1176668	6A	1	1176669	7A	1	1176671	8A	1	1176672	9A	1203649	10A	1	1176679	5B	1	1176680	7B	0	1176681	3B	146	0	1176682	2B	0	1176683	8B	1	1203650	4B
147	1	PCS	117663	1A	1	1176664	2A	0	1176665	3A	1	1176666	4A	1	1176667	5A	1	1176668	6A	1	1176669	7A	1	1176671	8A	1	1176672	9A	1203649	10A	0	1176679	5B	1	1176680	7B	0	1176681	3B	147	0	1176682	2B	0	1176683	8B	1	1203650	4B
148	1	PCS	117663	1A	0	1176664	2A	0	1176665	3A	1	1176666	4A	1	1176667	5A	1	1176668	6A	1	1176669	7A	1	1176671	8A	1	1176672	9A	1203649	10A	0	1176679	5B	1	1176680	7B	0	1176681	3B	148	1	1176682	2B	0	1176683	8B	1	1203650	4B
149	0	Test	117663	1A	0	1176664	2A	0	1176665	3A	1	1176666	4A	1	1176667	5A	1	1176668	6A	1	1176669	7A	1	1176671	8A	1	1176672	9A	1203649	10A	0	1176679	5B	1	1176680	7B	1	1176681	3B	149	0	1176682	2B	0	1176683	8B	0	1203650	4B
150	0	Test	117663	1A	0	1176664	2A	0	1176665	3A	0	1176666	4A	0	1176667	5A	1	1176668	6A	1	1176669	7A	0	1176671	8A	0	1176672	9A	1203649	10A	1	1176679	5B	1	1176680	7B	0	1176681	3B	150	0	1176682	2B	1	1176683	8B	0	1203650	4B
151	1	PCS	117663	1A	1	1176664	2A	0	1176665	3A	1	1176666	4A	1	1176667	5A	1	1176668	6A	0	1176669	7A	1	1176671	8A	1	1176672	9A	1203649	10A	0	1176679	5B	1	1176680	7B	0	1176681	3B	151	0	1176682	2B	0	1176683	8B	0	1203650	4B
152	0	Test	117663	1A	1	1176664	2A	0	1176665	3A	1	1176666	4A	1	1176667	5A	1	1176668	6A	1	1176669	7A	0	1176671	8A	1	1176672	9A	1203649	10A	0	1176679	5B	1	1176680	7B	0	1176681	3B	152	0	1176682	2B	1	1176683	8B	1	1203650	4B
153	0	Test	117663	1A	0	1176664	2A	0	1176665	3A	0	1176666	4A	1	1176667	5A	1	1176668	6A	0	1176669	7A	1	1176671	8A	1	1176672	9A	1203649	10A	1	1176679	5B	1	1176680	7B	1	1176681	3B	153	0	1176682	2B	1	1176683	8B	1	1203650	4B
154	0	Test	117663	1A	0	1176664	2A	0	1176665	3A	0	1176666	4A	0	1176667	5A	1	1176668	6A	1	1176669	7A	1	1176671	8A	0	1176672	9A	1203649	10A	0	1176679	5B	1	1176680	7B	1	1176681	3B	154	0	1176682	2B	0	1176683	8B	0	1203650	4B
155	0	Test	117663	1A	1	1176664	2A	1	1176665	3A	1	1176666	4A	1	1176667	5A	1	1176668	6A	1	1176669	7A	1	1176671	8A	1	1176672	9A	1203649	10A	1	1176679	5B	1	1176680	7B	0	1176681	3B	155	0	1176682	2B	1	1176683	8B	1	1203650	4B
156	0	Test	117663	1A	1	1176664	2A	0	1176665	3A	0	1176666	4A	0	1176667	5A	1	1176668	6A	0	1176669	7A	1	1176671	8A	1	1176672	9A	1203649	10A	1	1176679	5B	1	1176680	7B	0	1176681	3B	156	0	1176682	2B	0	1176683	8B	1	1203650	4B
157	0	Test	117663	1A	1	1176664	2A	0	1176665	3A	1	1176666	4A	0	1176667	5A	1	1176668	6A	0	1176669	7A	1	1176671	8A	1	1176672	9A	1203649	10A	0	1176679	5B	1	1176680	7B	1	1176681	3B	157	0	1176682	2B	1	1176683	8B	0	1203650	4B
158	1	No PCS	117663	1A	0	1176664	2A	0	1176665	3A	1	1176666	4A	1	1176667	5A	1	1176668	6A	1	1176669	7A	1	1176671	8A	0	1176672	9A	1203649	10A	1	1176679	5B	1	1176680	7B	1	1176681	3B	158	0	1176682	2B	0	1176683	8B	0	1203650	4B
159	0	Test	117663	1A	0	1176664	2A	0	1176665	3A	1	1176666	4A	0	1176667	5A	0	1176668	6A	1	1176669	7A	1	1176671	8A	0	1176672	9A	1203649	10A	1	1176679	5B	1	1176680	7B	0	1176681	3B	159	0	1176682	2B	0	1176683	8B	0	1203650	4B
160	0	Test	117663	1A	1	1176664	2A	0	1176665	3A	0	1176666	4A	1	1176667	5A	1	1176668	6A	0	1176669	7A	1	1176671	8A	1	1176672	9A	1203649	10A	1	1176679	5B	1	1176680	7B	1	1176681	3B	160	0	1176682	2B	1	1176683	8B	1	1203650	4B
161	0	Test	117663	1A	1	1176664	2A	0	1176665	3A	0	1176666	4A	0	1176667	5A	0	1176668	6A	0	1176669	7A	1	1176671	8A	0	1176672	9A	1203649	10A	1	1176679	5B	1	1176680	7B	0	1176681	3B	161	0	1176682	2B	0	1176683	8B	0	1203650	4B
162	0	Test	117663	1A	1	1176664	2A	0	1176665	3A	0	1176666	4A	1	1176667	5A	1	1176668	6A	1	1176669	7A	1	1176671	8A	1	1176672	9A	1203649	10A	0	1176679	5B	1	1176680	7B	1	1176681	3B	162	0	1176682	2B	0	1176683	8B	1	1203650	4B
163	0	Test	117663	1A	0	1176664	2A	0	1176665	3A	0	1176666	4A	0	1176667	5A	1	1176668	6A	0	1176669	7A	1	1176671	8A	0	1176672	9A	1203649	10A	0	1176679	5B	1	1176680	7B	0	1176681	3B	163	0	1176682	2B	0	1176683	8B	0	1203650	4B
164	1	PCS	117663	1A	1	1176664	2A	0	1176665	3A	1	1176666	4A	0	1176667	5A	1	1176668	6A	0	1176669	7A	1	1176671	8A	0	1176672	9A	1203649	10A	1	1176679	5B	1	1176680	7B	1	1176681	3B	164	0	1176682	2B	0	1176683	8B	0	1203650	4B
165	1	No PCS	117663	1A	0	1176664	2A	0	1176665	3A	0	1176666	4A	0	1176667	5A	1	1176668	6A	1	1176669	7A	1	1176671	8A	1	1176672	9A	1203649	10A	1	1176679	5B	0	1176680	7B	0	1176681	3B	165	0	1176682	2B	0	1176683	8B	1	1203650	4B
166	1	PCS	117663	1A	1	1176664	2A	0	1176665	3A	0	1176666	4A	0	1176667	5A	1	1176668	6A	0	1176669	7A	1	1176671	8A	0	1176672	9A	1203649	10A	0	1176679	5B	0	1176680	7B	0	1176681	3B	166	0	1176682	2B	0	1176683	8B	0	1203650	4B
167	1	PCS	117663	1A	1	1176664	2A	0	1176665	3A	0	1176666	4A	1	1176667	5A	1	1176668	6A	1	1176669	7A	1	1176671	8A	1	1176672	9A	1203649	10A	0	1176679	5B	1	1176680	7B	0	1176681	3B	167	0	1176682	2B	1	1176683	8B	0	1203650	4B
168	0	No PCS	117663	1A	1	1176664	2A	0	1176665	3A	1	1176666	4A	1	1176667	5A	1	1176668	6A	1	1176669	7A	1	1176671	8A	0	1176672	9A	1203649	10A	0	1176679	5B	1	1176680	7B	0	1176681	3B	168	0	1176682	2B	0	1176683	8B	0	1203650	4B
169	0	Test	117663	1A	1	1176664	2A	0	1176665	3A	0	1176666	4A	1	1176667	5A	1	1176668	6A	1	1176669	7A	1	1176671	8A	0	1176672	9A	1203649	10A	1	1176679	5B	1	1176680	7B	1	1176681	3B	169	0	1176682	2B	0	1176683	8B	0	1203650	4B
170	1	PCS	117663	1A	1	1176664	2A	0	1176665	3A	1	1176666	4A	1	1176667	5A	1	1176668	6A	1	1176669	7A	1	1176671	8A	1	1176672	9A	1203649	10A	0	1176679	5B	1	1176680	7B	0	1176681	3B	170	0	1176682	2B	0	1176683	8B	0	1203650	4B
171	0	Test	117663	1A	1	1176664	2A	0	1176665	3A	0	1176666	4A	0	1176667	5A	1	1176668	6A	0	1176669	7A	1	1176671	8A	1	1176672	9A	1203649	10A	1	1176679	5B	1	1176680	7B	0	1176681	3B	171	0	1176682	2B	0	1176683	8B	1	1203650	4B
172	0	Test	117663	1A	1	1176664	2A	0	1176665	3A	1	1176666	4A	0	1176667	5A	1	1176668	6A	1	1176669	7A	1	1176671	8A	0	1176672	9A	1203649	10A	1	1176679	5B	1	1176680	7B	0	1176681	3B	172	0	1176682	2B	1	1176683	8B	1	1203650	4B
173	0	Test	117663	1A	1	1176664	2A	0	1176665	3A	1	1176666	4A	1	1176667	5A	1	1176668	6A	0	1176669	7A	1	1176671	8A	0	1176672	9A	1203649	10A	1	1176679	5B	1	1176680	7B	1	1176681	3B	173	0	1176682	2B	0	1176683	8B	0	1203650	4B
174	0	Test	117663	1A	0	1176664	2A	1	1176665	3A	0	1176666	4A	0	1176667	5A	1	1176668	6A	0	1176669	7A	1	1176671	8A	1	1176672	9A	1203649	10A	1	1176679	5B	1	1176680	7B	0	1176681	3B	174	0	1176682	2B	0	1176683	8B	1	1203650	4B
175	0	Test	117663	1A	0	1176664	2A	0	1176665	3A	0	1176666	4A	0	1176667	5A	1	1176668	6A	0	1176669	7A	0	1176671	8A	1	1176672	9A	1203649	10A	0	1176679	5B	1	1176680	7B	1	1176681	3B	175	0	1176682	2B	0	1176683	8B	1	1203650	4B
176	0	Test	117663	1A	1	1176664	2A	0	1176665	3A	0	1176666	4A	0	1176667	5A	1	1176668	6A	0	1176669	7A	1	1176671	8A	0	1176672	9A	1203649	10A	1	1176679	5B	1	1176680	7B	0	1176681	3B	176	0	1176682	2B	0	1176683	8B	1	1203650	4B
177	0	Test	117663	1A	1	1176664	2A	0	1176665	3A	0	1176666	4A	1	1176667	5A	1	1176668	6A	1	1176669	7A	1	1176671	8A	1	1176672	9A	1203649	10A	1	1176679	5B	1	1176680	7B	1	1176681	3B	177	1	1176682	2B	0	1176683	8B	1	1203650	4B
178	1	PCS	117663	1A	0	1176664	2A	0	1176665	3A	0	1176666	4A	1	1176667	5A	1	1176668	6A	1	1176669	7A	1	1176671	8A	0	1176672	9A	1203649	10A	0	1176679	5B	1	1176680	7B	0	1176681	3B	178	0	1176682	2B	0	1176683	8B	1	1203650	4B
179	0	Test	117663	1A	1	1176664	2A	0	1176665	3A	0	1176666	4A	1	1176667	5A	1	1176668	6A	1	1176669	7A	1	1176671	8A	1	1176672	9A	1203649	10A	1	1176679	5B	1	1176680	7B	1	1176681	3B	179	0	1176682	2B	0	1176683	8B	0	1203650	4B
180	0	Test	117663	1A	1	1176664	2A	0	1176665	3A	1	1176666	4A	1	1176667	5A	1	1176668	6A	1	1176669	7A	1	1176671	8A	0	1176672	9A	1203649	10A	1	1176679	5B	1	1176680	7B	0	1176681	3B	180	1	1176682	2B	0	1176683	8B	0	1203650	4B
181	0	Test	117663	1A	1	1176664	2A	0	1176665	3A	0	1176666	4A	0	1176667	5A	1	1176668	6A	1	1176669	7A	1	1176671	8A	0	1176672	9A	1203649	10A	1	1176679	5B	1	1176680	7B	0	1176681	3B	181	0	1176682	2B	0	1176683	8B	0	1203650	4B
182	0	Test	117663	1A	1	1176664	2A	0	1176665	3A	0	1176666	4A	1	1176667	5A	1	1176668	6A	1	1176669	7A	1	1176671	8A	1	1176672	9A	1203649	10A	1	1176679	5B	1	1176680	7B	0	1176681	3B	182	0	1176682	2B	0	1176683	8B	1	1203650	4B
183	0	Test	117663	1A	1	1176664	2A	0	1176665	3A	1	1176666	4A	0	1176667	5A	1	1176668	6A	0	1176669	7A	1	1176671	8A	1	1176672	9A	1203649	10A	0	1176679	5B	1	1176680	7B	0	1176681	3B	183	0	1176682	2B	0	1176683	8B	0	1203650	4B
184	0	Test	117663	1A	1	1176664	2A	0	1176665	3A	1	1176666	4A	1	1176667	5A	1	1176668	6A	1	1176669	7A	1	1176671	8A	1	1176672	9A	1203649	10A	0	1176679	5B	1	1176680	7B	1	1176681	3B	184	0	1176682	2B	0	1176683	8B	1	1203650	4B
185	1	No PCS	117663	1A	1	1176664	2A	0	1176665	3A	0	1176666	4A	1	1176667	5A	1	1176668	6A	1	1176669	7A	1	1176671	8A	1	1176672	9A	1203649	10A	1	1176679	5B	1	1176680	7B	0	1176681	3B	185	0	1176682	2B	0	1176683	8B	0	1203650	4B
186	0	Test	117663	1A	0	1176664	2A	0	1176665	3A	1	1176666	4A	0	1176667	5A	1	1176668	6A	0	1176669	7A	0	1176671	8A	1	1176672	9A	1203649	10A	1	1176679	5B	1	1176680	7B	0	1176681	3B	186	0	1176682	2B	1	1176683	8B	0	1203650	4B
187	0	Test	117663	1A	1	1176664	2A	0	1176665	3A	0	1176666	4A	0	1176667	5A	1	1176668	6A	1	1176669	7A	1	1176671	8A	0	1176672	9A	1203649	10A	0	1176679	5B	1	1176680	7B	0	1176681	3B	187	0	1176682	2B	0	1176683	8B	0	1203650	4B
188	0	Test	117663	1A	1	1176664	2A	1	1176665	3A	1	1176666	4A	0	1176667	5A	1	1176668	6A	0	1176669	7A	0	1176671	8A	0	1176672	9A	1203649	10A	0	1176679	5B	1	1176680	7B	0	1176681	3B	188	0	1176682	2B	0	1176683	8B	1	1203650	4B
189	0	Test	117663	1A	0	1176664	2A	0	1176665	3A	1	1176666	4A	1	1176667	5A	0	1176668	6A	1	1176669	7A	1	1176671	8A	1	1176672	9A	1203649	10A	0	1176679	5B	1	1176680	7B	0	1176681	3B	189	0	1176682	2B	0	1176683	8B	1	1203650	4B
190	0	Test	117663	1A	1	1176664	2A	0	1176665	3A	1	1176666	4A	1	1176667	5A	1	1176668	6A	0	1176669	7A	1	1176671	8A	1	1176672	9A	1203649	10A	1	1176679	5B	1	1176680	7B	0	1176681	3B	190	0	1176682	2B	0	1176683	8B	1	1203650	4B
191	0	Test	117663	1A	0	1176664	2A	0	1176665	3A	1	1176666	4A	0	1176667	5A	1	1176668	6A	0	1176669	7A	1	1176671	8A	0	1176672	9A	1203649	10A	1	1176679	5B	1	1176680	7B	0	1176681	3B	191	0	1176682	2B	0	1176683	8B	0	1203650	4B
192	0	Test	117663	1A	1	1176664	2A	0	1176665	3A	0	1176666	4A	0	1176667	5A	1	1176668	6A	0	1176669	7A	1	1176671	8A	0	1176672	9A	1203649	10A	0	1176679	5B	1	1176680	7B	0	1176681	3B	192	0	1176682	2B	0	1176683	8B	1	1203650	4B
193	0	Test	117663	1A	1	1176664	2A	1	1176665	3A	0	1176666	4A	1	1176667	5A	1	1176668	6A	1	1176669	7A	1	1176671	8A	1	1176672	9A	1203649	10A	0	1176679	5B	1	1176680	7B	1	1176681	3B	193	0	1176682	2B	0	1176683	8B	1	1203650	4B
194	0	Test	117663	1A	1	1176664	2A	0	1176665	3A	1	1176666	4A	0	1176667	5A	1	1176668	6A	0	1176669	7A	1	1176671	8A	1	1176672	9A	1203649	10A	0	1176679	5B	1	1176680	7B	0	1176681	3B	194	0	1176682	2B	0	1176683	8B	1	1203650	4B
195	0	Test	117663	1A	1	1176664	2A	0	1176665	3A	0	1176666	4A	0	1176667	5A	1	1176668	6A	1	1176669	7A	1	1176671	8A	1	1176672	9A	1203649	10A	0	1176679	5B	1	1176680	7B	1	1176681	3B	195	0	1176682	2B	0	1176683	8B	1	1203650	4B
196	0	Test	117663	1A	1	1176664	2A	0	1176665	3A	1	1176666	4A	0	1176667	5A	1	1176668	6A	1	1176669	7A	1	1176671	8A	1	1176672	9A	1203649	10A	1	1176679	5B	1	1176680	7B	0	1176681	3B	196	0	1176682	2B	0	1176683	8B	0	1203650	4B
[truncated: 53 more columns]

## Sheet: Total Cohort
Statistical Analysis of Identification of Heart Sounds by Total Cohort
Split S2				% Difference	McNemar's 𝛘2	p-value for 𝛘2
	1B Correct	1B incorrect
1A Correct	97	33	130
1A Incorrect	30	36	66
	127	69		-1.53061	0.142857	0.705457
Mitral Stenosis
	2B Correct	2B incorrect
2A Correct	4	6	10
2A Incorrect	31	155	186
	35	161		12.7551	16.8919	4e-05
Ventricular Septal Defect
	3B Correct	3B incorrect
3A Correct	22	78	100
3A Incorrect	6	90	96
	28	168		-36.7347	61.7143	<0.000001
Cardiac Friction Rub
	4B Correct	4B incorrect
4A Correct	75	8	83
4A Incorrect	79	34	113
	154	42		36.2245	57.9425	<0.000001
Aortic Stenosis
	5B Correct	5B incorrect
5A Correct	181	9	190
5A Incorrect	5	1	6
	186	10		-2.04082	1.14286	0.285049
S3
	6B Correct	6B incorrect
6A Correct	12	105	117
6A Incorrect	3	76	79
	15	181		-52.0408	96.3333	<0.000001
Tricuspid Regurgitation
	7B Correct	7B incorrect
7A Correct	51	96	147
7A Incorrect	14	35	49
	65	131		-41.8367	61.1273	<0.000001
Aortic Regurgitation
	8B Correct	8B incorrect
8A Correct	67	39	106
8A Incorrect	26	64	90
	93	103		-6.63265	2.6	0.106864
S4
	9B Correct	9B incorrect
9A Correct	124	10	134
9A Incorrect	45	17	62
	169	27		17.8571	22.2727	2e-06
Mitral Regurgitation
	10B Correct	10B incorrect
10A Correct	74	41	115
10A Incorrect	36	45	81
	110	86		-2.55102	0.324675	0.568811

## Sheet: With PCS
Statistical Analysis of Identification of Heart Sounds by Participants with a PCS
Split S2				% Difference	McNemar's 𝛘2	p-value for 𝛘2
	1B Correct	1B incorrect
1A Correct	15	4	19
1A Incorrect	6	7	13
	21	11		6.25	0.4	0.5271
Mitral Stenosis
	2B Correct	2B incorrect
2A Correct	0	2	2
2A Incorrect	4	26	30
	4	28		6.25	0.666667	0.4142
Ventricular Septal Defect
	3B Correct	3B incorrect
3A Correct	3	16	19
3A Incorrect	1	12	13
	4	28		-46.875	13.2353	0.000275
Cardiac Friction Rub
	4B Correct	4B incorrect
4A Correct	14	1	15
4A Incorrect	14	3	17
	28	4		40.625	11.2667	0.0007891
Aortic Stenosis
	5B Correct	5B incorrect
5A Correct	28	3	31
5A Incorrect	1	0	1
	29	3		-6.25	1	0.3173
S3
	6B Correct	6B incorrect
6A Correct	2	19	21
6A Incorrect	1	10	11
	3	29		-56.25	16.2	0.000057
Tricuspid Regurgitation
	7B Correct	7B incorrect
7A Correct	5	18	23
7A Incorrect	1	8	9
	6	26		-53.125	15.2105	0.000096
Aortic Regurgitation
	8B Correct	8B incorrect
8A Correct	11	6	17
8A Incorrect	3	12	15
	14	18		-9.375	1	0.3173
S4
	9B Correct	9B incorrect
9A Correct	21	4	25
9A Incorrect	7	0	7
	28	4		9.375	0.818182	0.3657
Mitral Regurgitation
	10B Correct	10B incorrect
10A Correct	11	4	15
10A Incorrect	8	9	17
	19	13		12.5	1.33333	0.2482

## Sheet: Without PCS
Statistical Analysis of Identification of Heart Sounds by Participants without a PCS
Split S2				%Difference	McNemar's 𝛘2	p-value for 𝛘2
	1B Correct	1B incorrect
1A Correct	10	5	15
1A Incorrect	2	5	7
	12	10		-13.6364	1.28571	0.2568
Mitral Stenosis
	2B Correct	2B incorrect
2A Correct	0	0	0
2A Incorrect	3	19	22
	3	19		13.6364	3	0.08326
Ventricular Septal Defect
	3B Correct	3B incorrect
3A Correct	3	6	9
3A Incorrect	0	13	13
	3	19		-27.2727	6	0.01431
Cardiac Friction Rub
	4B Correct	4B incorrect
4A Correct	8	1	9
4A Incorrect	11	2	13
	19	3		45.4545	8.33333	0.003892
Aortic Stenosis
	5B Correct	5B incorrect
5A Correct	21	1	22
5A Incorrect	0	0	0
	21	1		-4.54545	1	0.3173
S3
	6B Correct	6B incorrect
6A Correct	3	12	15
6A Incorrect	1	6	7
	4	18		-50	9.30769	0.002282
Tricuspid Regurgitation
	7B Correct	7B incorrect
7A Correct	8	8	16
7A Incorrect	2	4	6
	10	12		-27.2727	3.6	0.05778
Aortic Regurgitation
	8B Correct	8B incorrect
8A Correct	4	5	9
8A Incorrect	5	8	13
	9	13		0	0	1
S4
	9B Correct	9B incorrect
9A Correct	14	1	15
9A Incorrect	6	1	7
	20	2		22.7273	3.57143	0.05878
Mitral Regurgitation
	10B Correct	10B incorrect
10A Correct	10	6	16
10A Incorrect	2	4	6
	12	10		-18.1818	2	0.1573

## Sheet: Total Cohort Without PCS
Statistical Analysis of Identification of Heart Sounds by Total Cohort of Participants Without a PCS
Split S2				%Difference	McNemar's 𝛘2	p-value for 𝛘2
	1B Correct	1B incorrect
1A Correct	82	29	111
1A Incorrect	24	29	53
	106	58		-3.04878	0.471698	0.4922
Mitral Stenosis
	2B Correct	2B incorrect
2A Correct	4	4	8
2A Incorrect	27	129	156
	31	133		14.0244	17.0645	3.6e-05
Ventricular Septal Defect
	3B Correct	3B incorrect
3A Correct	19	62	81
3A Incorrect	5	78	83
	24	140		-34.7561	48.4925	<0.000001
Cardiac Friction Rub
	4B Correct	4B incorrect
4A Correct	61	7	68
4A Incorrect	65	31	96
	126	38		35.3659	46.7222	<0.000001
Aortic Stenosis
	5B Correct	5B incorrect
5A Correct	153	6	159
5A Incorrect	4	1	5
	157	7		-1.21951	0.4	0.5271
S3
	6B Correct	6B incorrect
6A Correct	10	86	96
6A Incorrect	2	66	68
	12	152		-51.2195	80.1818	<0.000001
Tricuspid Regurgitation
	7B Correct	7B incorrect
7A Correct	46	78	124
7A Incorrect	13	27	40
	59	105		-39.6341	46.4286	<0.000001
Aortic Regurgitation
	8B Correct	8B incorrect
8A Correct	56	33	89
8A Incorrect	23	52	75
	79	85		-6.09756	1.78571	0.1814
S4
	9B Correct	9B incorrect
9A Correct	103	6	109
9A Incorrect	38	17	55
	141	23		19.5122	23.2727	1e-06
Mitral Regurgitation
	10B Correct	10B incorrect
10A Correct	74	41	115
10A Incorrect	36	45	81
	110	86		-3.04878	0.324675	0.5688
